# Supplementary material for: A Therapeutic DNA Vaccine Targeting HPV16 E7 in Combination with Anti-PD-1/PD-L1 Enhanced Tumor Regression and Cytotoxic Immune Responses
Source: Int J Mol Sci. 2023 Oct 23;24(20):15469. doi: 10.3390/ijms242015469 (PMC10607554; doi:10.3390/ijms242015469)
Supplement: Supplementary file 1 [file ijms-24-15469-s001.zip]

Archive with 1 entries (1 files):
- ijms-2598835-supplementary.pdf
